# Supplementary material for: Idiopathic Plasmacytic Lymphadenopathy Forms an Independent Subtype of Idiopathic Multicentric Castleman Disease
Source: Int J Mol Sci. 2022 Sep 7;23(18):10301. doi: 10.3390/ijms231810301 (PMC9499480; doi:10.3390/ijms231810301)
Supplement: Supplementary file 1 [file ijms-23-10301-s001.zip]

Archive with 1 entries (1 files):
- ijms-1871779-supplementary.pdf
